# Supplementary material for: Comparative transcriptome analysis reveals a regulatory network of microRNA-29b during mouse early embryonic development
Source: Oncotarget. 2016 Jul 20;7(33):53772–82. doi: 10.18632/oncotarget.10741 (PMC5288220; doi:10.18632/oncotarget.10741)
Supplement: Supplementary file 2 [file oncotarget-07-53772-s002.xlsx]

## Sheet: Sheet1
GeneID	control1_RPKM	control2_RPKM	inhibitor.injected1_RPKM	inhibitor.injected2_RPKM	AV control	AV inhibitor.injected	Fold change	P value
100040049	0	0.00416784	0.209619	0.15049	0.00208392	0.180054	86.4019	0.0266297
105000	0.0110608	0.0269125	0.0682508	0.0784869	0.0189866	0.0733689	3.86424	0.0288042
15485	0.091883	0.210085	0.416186	0.413663	0.150984	0.414924	2.74814	0.0466778
68176	0.0396559	0.0470381	0.16039	0.133998	0.043347	0.147194	3.39572	0.016968
68283	0.0540501	0.0627669	0.184976	0.161052	0.0584085	0.173014	2.96214	0.0121161
71750	0.0175038	0.0447188	0.0918002	0.0904089	0.0311113	0.0911045	2.92834	0.0479044
74016	0	0.00104112	0.00621252	0.00771126	0.000520562	0.00696189	13.3738	0.0194813
353187	0.0529265	0.11338	0.278497	0.264372	0.0831535	0.271435	3.26426	0.0261203
170459	0.298083	0.4034	0.900313	0.861788	0.350742	0.881051	2.51196	0.0109954
21935	0.0569809	0.182369	0.417286	0.399891	0.119675	0.408588	3.41416	0.0447943
21429	0.238334	0.168171	0.447019	0.379659	0.203252	0.413339	2.03362	0.0496299
226777	0.0872027	0.109119	0.310449	0.358644	0.0981611	0.334547	3.40814	0.0123099
12039	0.319176	0.167043	0.674502	0.718326	0.243109	0.696414	2.86461	0.0291675
231044	0	0	0.00228783	0.00248478	0	0.0023863	NaN	0.00169877
75565	0.666955	0.786688	2.06276	1.86542	0.726822	1.96409	2.7023	0.00858929
71774	0.00107819	0.00472212	0.0130824	0.0142087	0.00290016	0.0136455	4.7051	0.0300824
76073	0.92221	1.09238	2.13757	1.9247	1.00729	2.03113	2.01642	0.0172562
100504446	0	0	0.00246068	0.00267252	0	0.0025666	NaN	0.00169877
278240	0.0215215	0.0559649	0.155676	0.18544	0.0387432	0.170558	4.40227	0.0285461
66787	0.632136	0.673957	1.66632	1.62207	0.653047	1.6442	2.51773	0.000942183
100504221	0	0	0.00227062	0.0024661	0	0.00236836	NaN	0.00169877
68323	0.741037	0.70605	1.60609	1.99717	0.723544	1.80163	2.49001	0.0315968
14456	0.0315573	0.0375571	0.128062	0.105706	0.0345572	0.116884	3.38233	0.0191957
56473	0	0	0.0132172	0.0119626	0	0.0125899	NaN	0.00247356
51801	0.0111702	0.0259897	0.187664	0.13305	0.01858	0.160357	8.63064	0.0375976
236690	0	0	0.00274161	0.00198509	0	0.00236335	NaN	0.0246726
68134	0.372503	0.47732	1.14172	1.20868	0.424912	1.1752	2.76575	0.00680038
70110	0.18319	0.209173	0.574009	0.570368	0.196182	0.572188	2.91663	0.00121506
216021	0.0149157	0.0150752	0.0342687	0.0441974	0.0149954	0.0392331	2.61634	0.0394932
20295	0	0.00720319	0.0245613	0.0200069	0.0036016	0.0222841	6.18729	0.0482845
18740	0.00872332	0.00318376	0.0217119	0.0235811	0.00595354	0.0226465	3.80387	0.0293235
12877	0.0260617	0.0235726	0.0497072	0.0528379	0.0248171	0.0512725	2.06601	0.00566537
56315	0.00168999	0.00185039	0.00946417	0.00856578	0.00177019	0.00901497	5.09266	0.00394337
56310	0.563041	0.606898	2.5459	2.06124	0.584969	2.30357	3.93793	0.0194618
332934	0	0.00517864	0.0286943	0.0287674	0.00258932	0.0287309	11.0959	0.00967075
104582	0	0	0.00309881	0.00336558	0	0.0032322	NaN	0.00169877
215627	0.011907	0.00829638	0.0343508	0.0427945	0.0101017	0.0385726	3.81843	0.0250371
75135	0	0	0.00501422	0.0054459	0	0.00523006	NaN	0.00169877
19260	0.0312432	0.0541636	0.170106	0.162316	0.0427034	0.166211	3.89222	0.00946814
69225	0.471287	0.49346	2.03354	1.66037	0.482374	1.84695	3.82888	0.01825
209707	0.0157288	0.0192883	0.0352334	0.0427311	0.0175086	0.0389822	2.22647	0.0353769
235493	0.0465832	0.0724802	0.216631	0.25682	0.0595317	0.236725	3.97646	0.0177186
11816	0.413262	1.02502	4.2403	4.26907	0.719142	4.25469	5.91634	0.00741811
433023	0.073676	0.136517	0.33325	0.287254	0.105096	0.310252	2.95207	0.0341861
257630	0.00906396	0.00661617	0.0281997	0.0336901	0.00784007	0.0309449	3.94702	0.0165054
207592	0	0.00055766	0.00285225	0.0020652	0.00027883	0.00245873	8.81801	0.045626
243219	0.000609646	0.00133502	0.00455214	0.00432603	0.000972334	0.00443908	4.56539	0.0117965
93689	0	0	0.0033708	0.00457624	0	0.00397352	NaN	0.0222433
93841	0.0153146	0.0100609	0.028588	0.0310491	0.0126878	0.0298185	2.35018	0.0274964
319530	0	0.00359274	0.0102087	0.00997885	0.00179637	0.0100938	5.61899	0.0439815
22157	0	0.00968421	0.0429274	0.0448299	0.00484211	0.0438786	9.06189	0.0156067
21835	0.0643418	0.022247	0.142233	0.154477	0.0432944	0.148355	3.42666	0.0408797
69538	0.0121334	0.0258319	0.0534779	0.0601318	0.0189826	0.0568048	2.99247	0.0382227
68165	0.0182052	0.0149498	0.1062	0.119956	0.0165775	0.113078	6.82115	0.00532207
67511	0.372211	0.293002	1.06719	1.20592	0.332607	1.13656	3.41713	0.00972731
15433	0	0	0.0040136	0.00435913	0	0.00418636	NaN	0.00169877
50773	1.14152	0.95047	2.61298	3.04032	1.046	2.82665	2.70235	0.016842
50771	0.0402894	0.0362869	0.0843066	0.0836597	0.0382882	0.0839831	2.19345	0.00196243
56012	0.479263	0.520451	1.30897	1.63272	0.499857	1.47084	2.94253	0.0270996
216019	0.0152664	0.00668618	0.0417971	0.0557126	0.0109763	0.0487549	4.44183	0.0437647
21816	0	0	0.00581977	0.00379247	0	0.00480612	NaN	0.0417181
84094	0.00350134	0.00191684	0.022876	0.0283947	0.00270909	0.0256354	9.46272	0.0153209
16858	0.0238467	0.0456926	0.0890297	0.0846075	0.0347696	0.0868186	2.49697	0.0429159
68080	3.59908	4.33721	10.0847	9.39828	3.96814	9.74147	2.45492	0.0075341
68738	0.0188156	0.0281915	0.161752	0.135522	0.0235035	0.148637	6.32404	0.0121623
67703	0	0	0.00087373	0.00094895	0	0.00091134	NaN	0.00169877
74753	0.358653	0.32266	0.626858	0.745665	0.340656	0.686262	2.01453	0.0307739
67399	0.103965	0.0916576	0.240701	0.224468	0.0978113	0.232584	2.37789	0.00566327
78052	0	0	0.00566881	0.00615684	0	0.00591282	NaN	0.00169877
223665	0.00387703	0.00636753	0.0253306	0.021616	0.00512228	0.0234733	4.58258	0.0145251
20892	2.68971	3.20678	5.42665	6.56584	2.94825	5.99625	2.03383	0.0396301
74142	0.306779	0.224369	0.614052	0.506565	0.265574	0.560308	2.1098	0.0489513
14735	0.0566397	0.0284937	0.10573	0.113281	0.0425667	0.109505	2.57256	0.044259
22320	2.34105	4.07045	8.37243	10.0204	3.20575	9.19643	2.86873	0.0375301
16600	0.259628	0.405372	0.66395	0.764777	0.3325	0.714363	2.14846	0.0498541
12772	0	0	0.000925584	0.00100527	0	0.000965426	NaN	0.00169877
12122	0.239017	0.361887	1.06838	1.00703	0.300452	1.03771	3.45382	0.00856352
68777	0.0112039	0.0122673	0.055772	0.0454301	0.0117356	0.0506011	4.31174	0.0174228
58187	0	0.00324744	0.0138413	0.0180395	0.00162372	0.0159404	9.81724	0.0326846
98845	0.0265864	0.0468289	0.143493	0.117178	0.0367077	0.130336	3.55063	0.0300263
241593	0.0690133	0.0971533	0.236185	0.193221	0.0830833	0.214703	2.58419	0.0360209
18142	0	0.00186367	0.00794338	0.00690178	0.000931833	0.00742258	7.96557	0.0259982
73724	0.358902	0.398425	0.786281	0.793335	0.378664	0.789808	2.08578	0.00237529
60507	0.514571	0.519395	1.09563	1.23886	0.516983	1.16725	2.25781	0.0119254
70737	0.204831	0.266807	0.53069	0.519098	0.235819	0.524894	2.22583	0.0116852
74735	0	0	0.00230849	0.00250723	0	0.00240786	NaN	0.00169877
16644	0.0913388	0.111874	1.53742	1.63682	0.101606	1.58712	15.6203	0.00116508
12733	0.069439	0.132648	0.340604	0.292047	0.101043	0.316326	3.1306	0.0326028
231830	0	0	0.00496402	0.00646965	0	0.00571683	NaN	0.0169022
270091	0	0	0.0081989	0.00742062	0	0.00780976	NaN	0.00247356
20441	0.00554379	0.00455248	0.0129358	0.0112396	0.00504814	0.0120877	2.39449	0.0189219
331524	0.00122813	0.00403409	0.0171942	0.0186745	0.00263111	0.0179343	6.81627	0.0105739
19116	0.000689217	0	0.00546792	0.00419199	0.000344608	0.00482996	14.0158	0.0251513
110351	0.00109008	0	0.00915691	0.0121553	0.000545041	0.0106561	19.551	0.023998
16582	0.0414936	0.0363456	0.112312	0.112517	0.0389196	0.112415	2.88838	0.00122631
83768	1.27655	1.54813	5.53917	4.53774	1.41234	5.03845	3.56746	0.0198622
72324	0	0	0.00113687	0.00123474	0	0.0011858	NaN	0.00169877
407789	0	0	0.00146988	0.00159642	0	0.00153315	NaN	0.00169877
107586	0.137725	0.314823	0.884042	0.947902	0.226274	0.915972	4.04806	0.018122
432870	0	0	0.00308156	0.00334685	0	0.00321421	NaN	0.00169877
71091	0	0	0.00590039	0.00854448	0	0.00722244	NaN	0.0319109
236900	0.0836392	0.12665	0.554761	0.568245	0.105145	0.561503	5.34029	0.00243006
15227	0.00440303	0.0080349	0.0643836	0.0550485	0.00621897	0.0597161	9.60225	0.0086511
79362	0.0296399	0.0451799	0.31082	0.394725	0.0374099	0.352773	9.42992	0.0178163
19139	21.0804	27.7856	60.3482	65.1103	24.433	62.7293	2.5674	0.0113339
76814	0	0	0.0105124	0.0114174	0	0.0109649	NaN	0.00169877
244871	0.0446848	0.148049	0.37482	0.392969	0.0963669	0.383895	3.98368	0.0317283
54646	0	0	0.00399269	0.00325232	0	0.00362251	NaN	0.0102822
319673	0.405502	0.610839	1.24632	1.23056	0.50817	1.23844	2.43706	0.0193079
77864	0.89595	1.36416	3.9718	3.6712	1.13006	3.8215	3.38169	0.0105161
331487	0	0	0.0119494	0.00973356	0	0.0108415	NaN	0.0102822
67851	3.89997	5.74992	9.73641	11.3219	4.82494	10.5292	2.18224	0.0427086
232816	0	0	0.00281201	0.0030541	0	0.00293305	NaN	0.00169877
58226	0.00129579	0.00189171	0.00604719	0.00700564	0.00159375	0.00652642	4.095	0.0128363
69815	0.0231613	0.0338128	0.108089	0.0939151	0.028487	0.101002	3.54554	0.0146178
12332	0.213547	0.217115	0.71184	0.811779	0.215331	0.76181	3.53786	0.00826801
227737	0.0289124	0.0400984	0.0764591	0.0781567	0.0345054	0.0773079	2.24046	0.017023
27681	0.699045	0.584333	1.35753	1.37154	0.641689	1.36454	2.12647	0.00632923
12531	0.0355224	0.0514404	0.336898	0.362417	0.0434814	0.349657	8.04154	0.00240372
279618	0	0	0.00271843	0.00295246	0	0.00283545	NaN	0.00169877
16548	0.00637263	0.00348874	0.0237917	0.02584	0.00493069	0.0248159	5.03294	0.00781799
21944	0.00420203	0.00690129	0.0156879	0.0191683	0.00555166	0.0174281	3.13927	0.0327058
14979	0.0653049	0.0357516	0.216721	0.257445	0.0505283	0.237083	4.69208	0.0177057
252830	6.43625	11.7754	33.3038	32.8573	9.10581	33.0805	3.63291	0.0122562
67291	0.273381	0.256971	0.710121	0.682365	0.265176	0.696243	2.62559	0.00139587
72145	0.0102209	0.01665	0.0276885	0.0275451	0.0134355	0.0276168	2.05552	0.047755
69871	0.011371	0.00830016	0.0318395	0.0307383	0.00983557	0.0312889	3.1812	0.00573128
26411	0.10945	0.14294	0.387701	0.485243	0.126195	0.436472	3.4587	0.0265256
11512	0.00176836	0.0012908	0.00495152	0.0053778	0.00152958	0.00516466	3.37652	0.00766375
328232	0.000534884	0.000585652	0.00199695	0.00216886	0.000560268	0.00208291	3.7177	0.00344706
12351	0.0703169	0.22505	0.964266	1.11308	0.147684	1.03867	7.03308	0.0142052
12354	0.00694236	0.0101351	0.0194391	0.0211126	0.0085387	0.0202758	2.37458	0.0227781
76858	0.010795	0.0165475	0.0443326	0.0459606	0.0136712	0.0451466	3.30231	0.00889894
12518	0	0.00293664	0.01502	0.0135942	0.00146832	0.0143071	9.74385	0.0157811
215446	0.0102657	0.0359682	0.103481	0.0946985	0.0231169	0.0990896	4.28645	0.0305001
320082	0	0	0.00894192	0.0121397	0	0.0105408	NaN	0.0222433
18187	0.000528137	0.000578265	0.00295764	0.00214151	0.000553201	0.00254957	4.60877	0.0394719
78825	0.0709458	0.068432	0.179734	0.226029	0.0696889	0.202882	2.91124	0.0289821
14913	0.535614	0.96467	3.06472	3.18692	0.750142	3.12582	4.16697	0.00870102
72168	0.00401857	0.00439999	0.0212543	0.0217262	0.00420928	0.0214902	5.10544	0.000308072
435518	0	0	0.00141841	0.00154052	0	0.00147947	NaN	0.00169877
16210	0.597334	1.25469	2.64631	2.59029	0.926013	2.6183	2.8275	0.0359591
73347	0	0	0.00919351	0.00665665	0	0.00792508	NaN	0.0246726
219228	0	0	0.00069869	0.00075884	0	0.000728765	NaN	0.00169877
74374	0.0318286	0.0392057	0.070555	0.0731722	0.0355172	0.0718636	2.02335	0.0113974
18479	0.050828	0.0683006	0.134775	0.161601	0.0595643	0.148188	2.48786	0.0311096
20192	0.000461923	0.000505766	0.00258683	0.00327779	0.000483844	0.00293231	6.06044	0.0194093
106618	0.0105577	0.00834872	0.0273725	0.0291344	0.00945321	0.0282534	2.98877	0.00559978
12575	0.781314	1.6264	4.59166	4.5397	1.20386	4.56568	3.79254	0.01549
20508	0	0	0.00137611	0.00149458	0	0.00143534	NaN	0.00169877
14933	0.114162	0.141722	0.387945	0.308062	0.127942	0.348003	2.72001	0.0349438
320549	0.229115	0.274234	0.536608	0.553953	0.251675	0.54528	2.16661	0.00670803
56486	1.48455	1.58378	3.33376	2.87475	1.53416	3.10426	2.02342	0.0216421
11553	0	0	0.00103358	0.00112256	0	0.00107807	NaN	0.00169877
214048	1.2817	1.65477	3.08812	3.94859	1.46823	3.51836	2.39632	0.0485413
57432	0.39007	0.492243	1.26706	1.20636	0.441157	1.23671	2.80333	0.00553282
15275	0.0291099	0.029998	0.0711213	0.0642254	0.029554	0.0676733	2.28982	0.00821462
75725	0.0516924	0.067604	0.142508	0.129062	0.0596482	0.135785	2.27643	0.0182073
67586	0.00225689	0.00988441	0.0379167	0.0343174	0.00607065	0.0361171	5.94946	0.0191347
68606	0.0266952	0.0197493	0.0498322	0.0533909	0.0232222	0.0516115	2.22251	0.0183746
19183	1.06701	1.0772	2.82228	3.01759	1.07211	2.91994	2.72355	0.00278872
76408	0.00569231	0.00389537	0.01129	0.0108194	0.00479384	0.0110547	2.30602	0.0213057
12009	0.00297502	0.00217159	0.00740467	0.00904741	0.00257331	0.00822604	3.19668	0.0251797
14872	0.0233811	0.0568894	0.140636	0.160644	0.0401352	0.15064	3.75331	0.0297961
103967	0.000944814	0.000517245	0.0017637	0.00191553	0.00073103	0.00183961	2.51647	0.0394192
69408	0.336486	0.303854	0.790009	0.657581	0.32017	0.723795	2.26066	0.0273787
13528	0.0319203	0.0508364	0.111047	0.102957	0.0413784	0.107002	2.58594	0.0237013
76108	0.0196118	0.0252077	0.0493434	0.0440832	0.0224098	0.0467133	2.08451	0.0240675
232807	0.0202901	0.0274431	0.0679535	0.0774333	0.0238666	0.0726934	3.04582	0.0144691
74498	0.0919668	0.0727247	0.236531	0.281754	0.0823458	0.259143	3.14701	0.0187767
15109	0.00645235	0.00847772	0.0481787	0.0366285	0.00746504	0.0424036	5.68029	0.0270255
71764	0.0270999	0.0476551	0.092744	0.113215	0.0373775	0.10298	2.75513	0.0455724
12840	0.00388833	0.00851477	0.0241946	0.0302192	0.00620155	0.0272069	4.38711	0.0311721
76850	0.0496215	0.0519431	0.14556	0.157538	0.0507823	0.151549	2.98429	0.0036454
67091	0.10468	0.134549	0.480022	0.42446	0.119614	0.452241	3.78083	0.00887206
381549	0.014948	0.0278235	0.0599927	0.0560658	0.0213857	0.0580292	2.71345	0.0321202
14447	0.00540488	0.00591788	0.0126117	0.010958	0.00566138	0.0117848	2.08162	0.0194087
66943	0.575321	0.561665	1.45372	1.18637	0.568493	1.32005	2.32201	0.0302848
19252	0.120339	0.149728	0.474803	0.48241	0.135034	0.478607	3.54435	0.00194611
12049	0.0028983	0.00317339	0.018936	0.0146902	0.00303585	0.0168131	5.53819	0.023023
329384	0.38203	0.379876	1.46994	1.41866	0.380953	1.4443	3.79129	0.000581911
243197	0.026963	0.031076	0.0821209	0.0762436	0.0290195	0.0791823	2.72859	0.00507362
22608	4.78881	4.80046	12.1809	11.9616	4.79463	12.0712	2.51766	0.000227632
110639	0.0234796	0.0578433	0.161622	0.207271	0.0406615	0.184446	4.53615	0.0372845
11783	0.0423381	0.0719122	0.125136	0.119952	0.0571252	0.122544	2.14518	0.048837
75785	0.0894705	0.116622	0.200816	0.247257	0.103046	0.224037	2.17414	0.046037
20586	0.0971277	0.0733424	0.196419	0.186733	0.0852351	0.191576	2.24762	0.0142697
14311	0.0313671	0.0389235	0.078071	0.0847922	0.0351453	0.0814316	2.317	0.0117248
67522	0.00421197	0.00461175	0.0904192	0.119552	0.00441186	0.104986	23.7962	0.0203425
19716	0.103974	0.4291	1.47434	1.431	0.266537	1.45267	5.45016	0.0185859
225362	0.00184793	0.00202333	0.00689911	0.00561979	0.00193563	0.00625945	3.23381	0.0215781
50782	0.367267	0.452634	0.836276	0.976617	0.40995	0.906447	2.21111	0.0262908
22160	0	0	0.00199515	0.00216691	0	0.00208103	NaN	0.00169877
69253	0.0273778	0.0214117	0.0803102	0.0634357	0.0243948	0.071873	2.94625	0.0337399
57751	0.155159	0.1725	0.416633	0.418624	0.16383	0.417628	2.54916	0.00118032
433766	0.00188712	0.00206624	0.0105682	0.00956497	0.00197668	0.0100666	5.09266	0.00394337
218275	0.015452	0.0197384	0.204315	0.148807	0.0175952	0.176561	10.0346	0.0293223
106585	0.0736287	0.072382	0.168479	0.182984	0.0730054	0.175731	2.4071	0.00498333
104479	1.01005	1.24045	3.08284	3.13818	1.12525	3.11051	2.76429	0.00354265
17536	0	0.00077783	0.00331529	0.00360071	0.000388915	0.003458	8.8914	0.0177368
21821	0.0666544	0.0528482	0.143732	0.149116	0.0597513	0.146424	2.45056	0.00722901
65962	0.0873815	0.0662367	0.243106	0.211228	0.0768091	0.227167	2.95755	0.0157992
104418	0.04351	0.0562148	0.108023	0.110266	0.0498624	0.109145	2.18892	0.0116339
333670	0	0	0.00811544	0.00587607	0	0.00699576	NaN	0.0246726
381246	0.00554379	0.00404665	0.336332	0.470189	0.00479522	0.40326	84.0963	0.0270756
52377	0.0489899	0.0214559	0.107454	0.116704	0.0352229	0.112079	3.182	0.0339028
11472	0.233743	0.18911	1.31974	1.3213	0.211427	1.32052	6.24577	0.000405124
16180	0.00466667	0	0.0246821	0.0260186	0.00233334	0.0253503	10.8644	0.0109375
71664	0	0	0.0108294	0.0117617	0	0.0112956	NaN	0.00169877
71007	0.00278165	0.00609133	0.0168757	0.0197385	0.00443649	0.0183071	4.12648	0.023991
20364	1.50843	1.99164	3.6808	4.04265	1.75004	3.86173	2.20665	0.0198256
12982	0.00192385	0.0105322	0.0430952	0.0370542	0.00622804	0.0400747	6.43456	0.0232955
67387	1.29812	1.678	3.20194	4.00396	1.48806	3.60295	2.42124	0.0413105
212153	0.0625263	0.0406487	0.117631	0.117854	0.0515875	0.117742	2.28238	0.0262715
242553	0.0548583	0.078734	0.542468	0.541073	0.0667961	0.54177	8.1108	0.000633255
100043305	0.092238	0.0452726	0.279053	0.344992	0.0687553	0.312023	4.53816	0.0265866
170772	0.00516313	0.00565318	0.0251661	0.0209356	0.00540816	0.0230509	4.26224	0.0142563
22339	0	0	0.00374618	0.00305151	0	0.00339885	NaN	0.0102822
22337	0.00163487	0.000895022	0.00991846	0.0132583	0.00126495	0.0115884	9.16115	0.0263691
74760	0.651993	0.722275	1.43759	1.40273	0.687134	1.42016	2.06679	0.0028514
76947	0.545534	0.698064	1.49072	1.55576	0.621799	1.52324	2.44974	0.00835332
328440	0.0178491	0.0547211	0.189919	0.177319	0.0362851	0.183619	5.06046	0.0170404
208198	0.00588089	0.00643907	0.0241514	0.023846	0.00615998	0.0239987	3.89591	0.000317894
94041	0.273028	0.298942	0.90329	1.01071	0.285985	0.956999	3.34632	0.0067114
52717	1.098	1.64498	3.04447	3.18441	1.37149	3.11444	2.27085	0.0252439
52670	0.0102421	0.00560709	0.0238987	0.0207649	0.00792458	0.0223318	2.81805	0.0356961
68975	1.77378	2.78985	5.43857	4.99894	2.28181	5.21876	2.28711	0.0337364
50721	0.344835	0.35697	0.922648	0.877084	0.350903	0.899866	2.56443	0.00183934
114664	0.00418966	0.00229366	0.017597	0.0169884	0.00324166	0.0172927	5.33452	0.00498353
80907	0.0911246	0.111286	0.24207	0.195406	0.101205	0.218738	2.16133	0.0437205
23992	0.0595476	0.105322	0.224454	0.211274	0.082435	0.217864	2.64286	0.0295639
12705	2.04159	3.53434	9.46763	10.3511	2.78796	9.90938	3.55434	0.0145105
69554	0.545024	0.562711	1.15738	1.19028	0.553868	1.17383	2.11933	0.000906083
102448	0.0528221	0.0688045	0.130055	0.138482	0.0608133	0.134268	2.20788	0.0147909
224019	0.104608	0.10921	0.315617	0.266339	0.106909	0.290978	2.72173	0.0175982
433646	0	0	0.00169313	0.00183889	0	0.00176601	NaN	0.00169877
347740	0.45987	0.698759	1.26408	1.33339	0.579314	1.29874	2.24185	0.0286095
66612	0.0562984	0.0654946	0.113303	0.135542	0.0608965	0.124423	2.04318	0.0340539
72960	0.0566344	0.0503829	0.186662	0.15788	0.0535087	0.172271	3.21949	0.0150307
235283	0.0202366	0.0346209	0.0743714	0.0910311	0.0274288	0.0827012	3.01513	0.0374318
216238	0.0417865	0.0721101	0.180595	0.170358	0.0569483	0.175476	3.08133	0.0177438
319370	0.0166314	0.0182099	0.0332636	0.0409442	0.0174207	0.0371039	2.12988	0.0374592
16658	0.0010502	0.00114988	0.00392083	0.00425837	0.00110004	0.0040896	3.7177	0.00344706
14664	0	0	0.00101526	0.00110266	0	0.00105896	NaN	0.00169877
21389	0	0	0.00383815	0.00416858	0	0.00400337	NaN	0.00169877
68936	0.674649	0.768833	1.77983	1.73766	0.721741	1.75874	2.43681	0.00246654
17192	0.120952	0.122622	0.29059	0.249761	0.121787	0.270175	2.21843	0.0184359
107477	0	0	0.00790463	0.00858514	0	0.00824489	NaN	0.00169877
57339	0.00518066	0.0040517	0.00967081	0.0112536	0.00461618	0.0104622	2.26642	0.0265533
72469	0.0692801	0.115712	0.279475	0.252351	0.0924961	0.265913	2.87486	0.0232049
19336	0.572512	0.459691	1.40358	1.53215	0.516102	1.46787	2.84414	0.00797859
22757	0.028815	0.0203548	0.0546569	0.0687849	0.0245849	0.0617209	2.51052	0.0458074
70021	0.00744066	0.00543126	0.0254642	0.0276564	0.00643596	0.0265603	4.12686	0.00541481
76688	0.386622	0.270203	0.895742	0.796352	0.328412	0.846047	2.57617	0.0211705
15951	0	0	0.00288612	0.00313458	0	0.00301035	NaN	0.00169877
229600	0.230905	0.366154	1.02556	1.12192	0.298529	1.07374	3.59677	0.0112789
380712	0.0709971	0.0405578	0.132531	0.137682	0.0557774	0.135107	2.42225	0.0358391
26462	0.157401	0.121652	0.27481	0.332258	0.139527	0.303534	2.17546	0.0400141
69824	0	0.005799	0.0197733	0.0161067	0.0028995	0.01794	6.18729	0.0482845
100705	0.00795848	0.0105483	0.02463	0.0233535	0.00925341	0.0239918	2.59275	0.00945902
230848	0.0320952	0.0378447	0.0778863	0.0840911	0.03497	0.0809887	2.31595	0.00834163
74320	0.227678	0.221031	0.57328	0.520897	0.224354	0.547089	2.4385	0.00662594
71310	0.00849721	0.013291	0.0271917	0.0270716	0.0108941	0.0271317	2.49049	0.0211157
67184	1.03175	1.04965	2.40092	2.80995	1.0407	2.60543	2.50354	0.016689
66329	0.0857618	0.167263	0.58784	0.573244	0.126512	0.580542	4.58882	0.00821165
18035	0.109546	0.21296	0.442366	0.441923	0.161253	0.442145	2.74193	0.0322563
225164	0.0347185	0.0441782	0.0858287	0.0979737	0.0394483	0.0919012	2.32966	0.0208625
66461	0.686516	0.801788	1.50265	1.69206	0.744152	1.59736	2.14655	0.0164676
330119	0.00187767	0.000513971	0.0109533	0.00856533	0.00119582	0.00975932	8.16121	0.024824
232539	0.0243738	0.048037	0.111725	0.121343	0.0362054	0.116534	3.2187	0.0243587
277692	0.0417737	0.0365909	0.101373	0.0931619	0.0391823	0.0972676	2.48244	0.0069141
21954	0	0.00456315	0.0155594	0.0211236	0.00228157	0.0183415	8.03896	0.0467044
227157	0.00237909	0	0.0310875	0.0265287	0.00118954	0.0288081	24.2178	0.00855537
241633	0.00643718	0.00704816	0.0222303	0.0247966	0.00674267	0.0235134	3.48726	0.00612917
73893	0	0	0.00517031	0.00561542	0	0.00539286	NaN	0.00169877
193736	0	0	0.00905156	0.00786465	0	0.0084581	NaN	0.00488695
71869	0	0	0.00196913	0.00213865	0	0.00205389	NaN	0.00169877
11820	0.0158089	0.031157	0.123945	0.147436	0.0234829	0.13569	5.77826	0.0152772
100504323	0.00229472	0.00251253	0.0128508	0.00930472	0.00240362	0.0110777	4.60877	0.0394719
69634	0.376581	0.496029	1.10731	1.11653	0.436305	1.11192	2.54849	0.00776956
65079	0	0.00412373	0.0158187	0.0209984	0.00206187	0.0184085	8.9281	0.038649
269198	0.022634	0.0386217	0.0669433	0.0721105	0.0306278	0.0695269	2.27006	0.043614
74644	0	0	0.00203051	0.00220532	0	0.00211792	NaN	0.00169877
11529	0.00855968	0.013121	0.0303591	0.0277665	0.0108403	0.0290628	2.68099	0.0201017
194292	0.0151452	0.0165827	0.113087	0.122822	0.0158639	0.117955	7.4354	0.00231502
18588	0.00395897	0.00866947	0.055427	0.0441457	0.00631422	0.0497863	7.88479	0.0192034
14607	0	0	0.0153556	0.0166775	0	0.0160166	NaN	0.00169877
101142	0.096899	0.0842033	0.182318	0.213606	0.0905511	0.197962	2.18619	0.0238255
64657	2.82831	3.09329	6.71176	8.02078	2.9608	7.36627	2.48793	0.0222141
108937	0.00895125	0.0108898	0.0218151	0.0206685	0.00992054	0.0212418	2.14119	0.00975016
19895	0.0198944	0.0283175	0.0631332	0.0746185	0.024106	0.0688759	2.85721	0.0243811
68416	1.8147	2.32976	3.88253	4.53417	2.07223	4.20835	2.03083	0.035783
171209	0.00539805	0.00197013	0.0235121	0.0255362	0.00368409	0.0245242	6.65677	0.0089995
241989	0	0	0.000636627	0.000691435	0	0.000664031	NaN	0.00169877
17309	0.0319271	0.0599271	0.171701	0.16953	0.0459271	0.170616	3.71492	0.0124463
27379	0	0	0.00971322	0.0105494	0	0.0101313	NaN	0.00169877
241490	0.112157	0.120756	0.212854	0.255813	0.116456	0.234333	2.0122	0.0328416
12017	1.49405	1.7215	3.30002	3.78764	1.60777	3.54383	2.20419	0.0187675
69723	0.404912	0.440131	1.05436	1.43364	0.422521	1.244	2.94424	0.0497738
24084	0.0237274	0.0207836	0.0620092	0.0481054	0.0222555	0.0550573	2.47387	0.0438657
67109	0.00187421	0	0.0087465	0.0113994	0.000937103	0.0100729	10.749	0.0301787
26568	0.010908	0.018768	0.0319975	0.0315929	0.014838	0.0317952	2.14282	0.0498622
381534	0.0375385	0.0436702	0.100731	0.118916	0.0406044	0.109823	2.70472	0.0186805
77569	0.00231789	0.00253789	0.0113579	0.0111609	0.00242789	0.0112594	4.63753	0.000279447
66972	0.00210848	0.00461721	0.00885583	0.00961824	0.00336285	0.00923703	2.74679	0.0463726
12589	0.0517558	0.0645754	0.150537	0.125673	0.0581656	0.138105	2.37434	0.0292776
16009	0.00144915	0.00476009	0.0162309	0.0132212	0.00310462	0.014726	4.74326	0.0351193
12448	0.108316	0.166293	0.368126	0.312693	0.137304	0.340409	2.47923	0.0368511
100217445	0	0	0.0335548	0.0364435	0	0.0349991	NaN	0.00169877
17969	0	0	0.00244169	0.0026519	0	0.00254679	NaN	0.00169877
66067	0.491471	0.520379	1.30558	1.51105	0.505925	1.40832	2.78365	0.0129614
51799	0.0116846	0.0153523	0.0468952	0.0379032	0.0135184	0.0423992	3.1364	0.0271219
100040972	0	0	0.0171057	0.011147	0	0.0141263	NaN	0.0417181
231002	0.00322092	0.00176332	0.0165345	0.0114278	0.00249212	0.0139811	5.61013	0.0494845
71661	0.0253769	0.0277856	0.0769786	0.0996837	0.0265813	0.0883311	3.32306	0.032522
101023	0.0217588	0.0204206	0.053673	0.0456897	0.0210897	0.0496813	2.35572	0.0194556
30933	1.66704	2.09428	4.21348	3.78248	1.88066	3.99798	2.12584	0.0199264
66388	0.296593	0.286013	0.622225	0.573734	0.291303	0.59798	2.05278	0.00648422
75173	0	0	0.00406103	0.00441064	0	0.00423584	NaN	0.00169877
13177	0.244669	0.192882	0.602879	0.519195	0.218775	0.561037	2.56444	0.0200495
217366	0.00718723	0.00157388	0.022808	0.0276859	0.00438055	0.025247	5.76341	0.0303171
245884	0	0	0.00828409	0.00599818	0	0.00714114	NaN	0.0246726
68616	0.0164621	0.0216296	0.0430221	0.0400508	0.0190459	0.0415364	2.18087	0.0171115
85030	0.00219834	0.002407	0.012311	0.00891391	0.00230267	0.0106125	4.60877	0.0394719
21767	1.0493	1.08679	2.09865	2.20335	1.06805	2.151	2.01396	0.00262582
74757	0	0	0.00126309	0.00137183	0	0.00131746	NaN	0.00169877
622404	0.227364	0.268093	0.665201	0.593931	0.247728	0.629566	2.54135	0.0113576
72434	0.00643601	0.00469792	0.0140165	0.0130485	0.00556697	0.0135325	2.43086	0.0152398
18802	0.0107454	0.0313741	0.0690906	0.0653562	0.0210598	0.0672234	3.19203	0.0478841
63856	0.0730009	0.065907	0.166156	0.186952	0.069454	0.176554	2.54203	0.0103593
12970	0.191026	0.291719	0.516118	0.540167	0.241373	0.528142	2.18808	0.0310706
66603	3.29846	3.608	6.38254	7.8454	3.45323	7.11397	2.06009	0.0392692
67914	0.958628	0.874679	1.99551	1.70273	0.916654	1.84912	2.01725	0.0256512
74125	0.324535	0.272819	0.587868	0.608074	0.298677	0.597971	2.00207	0.00849442
64296	0.00358601	0.00196319	0.0234292	0.0181759	0.0027746	0.0208025	7.49748	0.0224732
12715	0.00754583	0.00826204	0.03991	0.0331468	0.00790393	0.0365284	4.62155	0.0138207
241688	0.00937844	0.0102686	0.0223698	0.0216548	0.00982351	0.0220123	2.24078	0.00218642
211305	0	0	0.00223698	0.00242957	0	0.00233328	NaN	0.00169877
66089	1.68628	1.64408	3.35094	3.35205	1.66518	3.3515	2.01269	0.00015666
57373	0.647445	0.692876	1.42027	1.46838	0.67016	1.44432	2.15519	0.0018215
17771	0	0	0.00152103	0.00165197	0	0.0015865	NaN	0.00169877
53416	0.00435632	0.00596225	0.012198	0.0110401	0.00515929	0.0116191	2.25207	0.0226873
320633	0.0275848	0.0338863	0.0627963	0.0661563	0.0307356	0.0644763	2.09777	0.0110146
14061	0.0232739	0.0156818	0.0417747	0.0381117	0.0194778	0.0399432	2.0507	0.0398934
18188	0	0	0.00649447	0.00705358	0	0.00677403	NaN	0.00169877
18183	0	0	0.000827996	0.000899279	0	0.000863638	NaN	0.00169877
15006	0.00174125	0.00190652	0.00812603	0.0105907	0.00182389	0.00935838	5.13101	0.0258355
194227	0.00193641	0	0.00542207	0.00588886	0.000968204	0.00565546	5.84119	0.0423026
56524	0.140955	0.135042	0.334883	0.313378	0.137999	0.324131	2.3488	0.0035703
67859	0.0182285	0.0249483	0.0552945	0.046196	0.0215884	0.0507452	2.35058	0.0356252
100038460	0.0016932	0.00185391	0.00474109	0.00514925	0.00177356	0.00494517	2.78827	0.00474828
226154	0	0	0.0035277	0.00255427	0	0.00304099	NaN	0.0246726
14561	0	0	0.0018343	0.00199222	0	0.00191326	NaN	0.00169877
72823	0	0	0.000395044	0.000429053	0	0.000412048	NaN	0.00169877
631323	0.0171238	0.0173069	0.0356535	0.0347171	0.0172153	0.0351853	2.04384	0.000704041
69876	0.0439785	0.0171974	0.096755	0.0891627	0.0305879	0.0929589	3.03907	0.0463615
56196	0.720104	0.510523	1.16612	1.34498	0.615314	1.25555	2.0405	0.0433156
14976	2.69378	2.59081	6.00045	5.71913	2.6423	5.85979	2.21769	0.00216025
320208	0	0	0.0036585	0.00397347	0	0.00381599	NaN	0.00169877
70456	2.51722	2.92498	5.63249	6.18498	2.7211	5.90873	2.17145	0.0114031
18008	0	0	0.0016223	0.00117464	0	0.00139847	NaN	0.0246726
66734	1.22878	1.32342	4.47506	3.34317	1.2761	3.90912	3.06333	0.0435094
242737	0	0.00397849	0.0152615	0.0202588	0.00198924	0.0177602	8.9281	0.038649
332397	0.019848	0.0187685	0.0446291	0.0411548	0.0193083	0.042892	2.22143	0.00589688
13353	0.12973	0.0988127	0.350092	0.268735	0.114271	0.309413	2.7077	0.0463026
20227	0.0335568	0.0267909	0.071776	0.0786639	0.0301738	0.0752199	2.49288	0.011291
59042	3.6649	4.21825	7.95605	9.27402	3.94157	8.61503	2.18568	0.0225975
56811	0	0	0.000896605	0.000973794	0	0.0009352	NaN	0.00169877
269954	0	0	0.00220726	0.00239728	0	0.00230227	NaN	0.00169877
235542	0.0189806	0.0263989	0.0483589	0.0452418	0.0226897	0.0468004	2.06262	0.0267334
67836	0.750347	0.4218	1.36311	1.47755	0.586073	1.42033	2.42347	0.0408328
19679	0.00107154	0.000586622	0.00200025	0.00217246	0.00082908	0.00208636	2.51647	0.0394192
72935	1.20782	0.852288	2.16158	1.97758	1.03005	2.06958	2.0092	0.0351324
212728	0.00633044	0.00924172	0.0183822	0.0192517	0.00778608	0.0188169	2.41674	0.0184439
59022	3.01318	2.81636	6.81533	5.48636	2.91477	6.15084	2.11023	0.040489
69428	0.00950365	0.00520284	0.0221757	0.0240848	0.00735324	0.0231303	3.14559	0.0215229
320022	0.00241296	0	0.0180172	0.0146762	0.00120648	0.0163467	13.5491	0.0180244
69957	1.27168	1.26438	3.22756	2.6727	1.26803	2.95013	2.32655	0.0261442
12238	3.24401	3.7775	7.53371	8.24781	3.51075	7.89076	2.2476	0.010196
66985	0.788588	0.51959	1.40476	1.34176	0.654089	1.37326	2.0995	0.0349706
110012	0.0808155	0.0743283	0.229306	0.193339	0.0775719	0.211323	2.72422	0.0181593
73389	1.53469	2.03741	3.90558	4.26314	1.78605	4.08436	2.28681	0.0175397
69185	0.321891	0.381097	0.793842	0.787903	0.351494	0.790872	2.25003	0.0045537
242109	0	0	0.00128508	0.00139571	0	0.00134039	NaN	0.00169877
71522	0.023199	0.016934	0.0811985	0.0803499	0.0200665	0.0807742	4.02533	0.00270045
12478	0	0	0.00136144	0.00147865	0	0.00142005	NaN	0.00169877
66968	0.00356983	0	0.0233234	0.0307595	0.00178491	0.0270415	15.15	0.0256441
67608	0.0144745	0.0272943	0.0660482	0.0643978	0.0208844	0.065223	3.12305	0.0205922
67862	0.143166	0.15362	0.31001	0.345407	0.148393	0.327709	2.20838	0.0104258
17175	0.00348819	0.00254618	0.00651144	0.00825069	0.00301718	0.00738107	2.44634	0.0477147
68107	0.00798724	0.0104944	0.0223648	0.0210515	0.00924083	0.0217082	2.34916	0.0126405
76233	0.104763	0.0744043	0.206134	0.186566	0.0895837	0.19635	2.1918	0.0274385
54683	3.70396	3.0643	7.16531	6.64421	3.38413	6.90476	2.04033	0.0134533
76573	0	0	0.00249581	0.00271067	0	0.00260324	NaN	0.00169877
105364	0	0	0.00685639	0.00744666	0	0.00715153	NaN	0.00169877
66948	0.745365	0.640647	1.57574	1.51117	0.693006	1.54345	2.22719	0.00519104
330627	0	0	0.0010768	0.00155933	0	0.00131807	NaN	0.0319109
17150	0	0	0.0030645	0.00332833	0	0.00319642	NaN	0.00169877
380921	0	0	0.00669911	0.00545688	0	0.006078	NaN	0.0102822
22351	0.0268613	0.0254002	0.0717945	0.0680737	0.0261307	0.0699341	2.67632	0.00207551
56322	1.13492	1.20801	2.32995	2.46513	1.17146	2.39754	2.04662	0.0039041
381570	0	0	0.0017221	0.00187035	0	0.00179622	NaN	0.00169877
70122	0.00348421	0.00445072	0.010298	0.0123619	0.00396746	0.01133	2.85572	0.023126
80291	0.0111396	0.012197	0.0259931	0.0225847	0.0116683	0.0242889	2.08162	0.0194087
83409	0.953552	1.19036	2.37523	2.70285	1.07195	2.53904	2.36861	0.018457
14815	0.0016828	0.00614173	0.0178007	0.0147842	0.00391226	0.0162924	4.16445	0.0441642
230162	0.00236486	0	0.0110363	0.00839048	0.00118243	0.00971338	8.21476	0.0406395
69066	0.00323556	0.00354266	0.0362391	0.0262393	0.00338911	0.0312392	9.21753	0.0307794
207175	0	0	0.00313685	0.0034069	0	0.00327187	NaN	0.00169877
271813	0	0.00112563	0.00959538	0.00937931	0.000562814	0.00948735	16.857	0.00409825
18537	1.71179	1.7279	3.50214	4.32874	1.71985	3.91544	2.27662	0.0336677
68526	0.00425223	0.0054318	0.00992211	0.0114947	0.00484201	0.0107084	2.21156	0.0269437
76927	0.140589	0.202543	0.42819	0.360041	0.171566	0.394115	2.29716	0.0402497
14176	0	0	0.0117107	0.0127188	0	0.0122147	NaN	0.00169877
19186	1.28959	1.47581	3.17232	3.54513	1.3827	3.35872	2.42911	0.010937
94187	0	0	0.00270295	0.00293564	0	0.0028193	NaN	0.00169877
433406	0.026789	0.0307285	0.0762018	0.082762	0.0287588	0.0794819	2.76375	0.00564168
77862	0.594402	0.646826	1.24572	1.59694	0.620614	1.42133	2.2902	0.0458185
68545	0	0.00350759	0.0179402	0.0129898	0.00175379	0.015465	8.81801	0.045626
22592	0.0985192	0.0942648	0.196333	0.222233	0.096392	0.209283	2.17116	0.0132457
69710	0.026829	0.0287079	0.0574806	0.0692283	0.0277685	0.0633544	2.28153	0.0268229
75986	0.0405597	0.0555118	0.0946417	0.102789	0.0480358	0.0987155	2.05504	0.0270811
269951	2.84232	2.21839	6.09857	5.33836	2.53036	5.71846	2.25994	0.0229734
327963	0	0.000808827	0.00344741	0.0037442	0.000404413	0.0035958	8.8914	0.0177368
15077	0.0058506	0.0106765	0.0491462	0.0533773	0.00826356	0.0512617	6.20335	0.00552371
17311	0.000653049	0	0.00426669	0.00529601	0.000326524	0.00478135	14.6432	0.0182096
207921	0.0258979	0.0364577	0.0702139	0.071258	0.0311778	0.070736	2.26879	0.0175177
66362	1.13823	1.25379	2.77308	2.73992	1.19601	2.7565	2.30474	0.00148072
68241	1.06425	0.854841	3.02067	2.64845	0.959543	2.83456	2.95407	0.0127232
75115	0.00298834	0	0.00836756	0.00908793	0.00149417	0.00872774	5.84119	0.0423026
13628	0	0	0.00157362	0.0017091	0	0.00164136	NaN	0.00169877
231130	0.0343963	0.0237859	0.10983	0.0844169	0.0290911	0.0971233	3.33859	0.0386071
27426	0.275361	0.206196	0.537652	0.452392	0.240778	0.495022	2.05593	0.0435907
18710	0.0092463	0.00856639	0.0219072	0.0273982	0.00890635	0.0246527	2.76799	0.0295077
100042150	0.00125365	0	0.00351031	0.00381251	0.000626826	0.00366141	5.84119	0.0423026
380730	0.000777779	0	0.00290378	0.00394221	0.000388889	0.00342299	8.80197	0.0427991
108067	1.66579	1.80625	3.57146	3.46759	1.73602	3.51953	2.02736	0.00239002
70891	0.0188213	0.0226685	0.0404041	0.0496063	0.0207449	0.0450052	2.16946	0.0397535
214505	0.9864	0.937915	2.38242	1.88874	0.962158	2.13558	2.21957	0.0418895
100302499	0	0.0324744	0.110731	0.0901977	0.0162372	0.100464	6.18729	0.0482845
16372	0	0	0.00268005	0.00291078	0	0.00279541	NaN	0.00169877
108072	0	0	0.000760165	0.000825608	0	0.000792887	NaN	0.00169877
83558	0.0120462	0.0107915	0.0245311	0.0222025	0.0114189	0.0233668	2.04633	0.0120326
15015	0.00794002	0.00869365	0.0222326	0.0201222	0.00831684	0.0211774	2.54633	0.00750538
72194	0.717447	0.950349	2.04827	1.73123	0.833898	1.88975	2.26616	0.0329969
171212	0	0	0.00210916	0.00229073	0	0.00219995	NaN	0.00169877
50498	0	0	0.00279859	0.00303952	0	0.00291905	NaN	0.00169877
67841	0.7585	0.625289	1.58423	1.46431	0.691895	1.52427	2.20304	0.0113937
192136	0	0	0.00384704	0.00417824	0	0.00401264	NaN	0.00169877
73373	0.228365	0.294492	0.639438	0.715065	0.261429	0.677252	2.59058	0.0142799
76645	0.00385499	0.00474849	0.0107942	0.00976958	0.00430174	0.0102819	2.39017	0.0126751
16332	0	0	0.00198838	0.00143971	0	0.00171404	NaN	0.0246726
18014	0	0	0.00194606	0.0021136	0	0.00202983	NaN	0.00169877
71206	0.0148917	0.00931722	0.0277985	0.0280351	0.0121045	0.0279168	2.30633	0.0297451
16172	0.00717202	0.00588956	0.0175719	0.0236286	0.00653079	0.0206002	3.15433	0.0451538
238161	0	0	0.000323679	0.000351545	0	0.000337612	NaN	0.00169877
381667	0	0.00568894	0.0242476	0.0210681	0.00284447	0.0226578	7.96557	0.0259982
69282	0	0	0.00822258	0.00893046	0	0.00857652	NaN	0.00169877
75570	0.221344	0.324973	0.624474	0.601743	0.273159	0.613109	2.24451	0.0234944
74777	0.00822679	0.00337786	0.0239954	0.018764	0.00580233	0.0213797	3.68468	0.0486275
20234	0.0212105	0.0185789	0.0871064	0.0946054	0.0198947	0.0908559	4.56684	0.00312108
83674	0.00281576	0.00231226	0.00591323	0.00784948	0.00256401	0.00688136	2.68383	0.0497147
54519	0.00280245	0.00306845	0.00653922	0.00710218	0.00293545	0.0068207	2.32356	0.00635941
12555	0	0	0.00467383	0.0050762	0	0.00487501	NaN	0.00169877
381845	0.00437104	0.00598239	0.0122392	0.0110774	0.00517671	0.0116583	2.25207	0.0226873
233836	1.4504	1.50983	0.639977	0.493178	1.48012	0.566578	-2.61238	0.00742978
208084	0.0570619	0.0571832	0.0225674	0.021569	0.0571225	0.0220682	-2.58845	0.000205725
24082	0.0505636	0.0645899	0.0262188	0.0256284	0.0575768	0.0259236	-2.22102	0.0458233
68172	10.3811	12.0151	4.58879	5.94744	11.1981	5.26812	-2.12564	0.0306372
68170	0.928601	0.906821	0.231319	0.457945	0.917711	0.344632	-2.66287	0.0372652
14622	0.242287	0.324744	0.105272	0.103748	0.283516	0.10451	-2.7128	0.0491831
20250	0.585463	0.729647	0.221746	0.250099	0.657555	0.235922	-2.78717	0.0290491
72252	0.0221216	0.0269125	0.00688243	0.0049833	0.024517	0.00593287	-4.13241	0.0186881
74954	0.0855955	0.120929	0.020617	0.025191	0.103262	0.022904	-4.50847	0.0457939
213211	0.179973	0.169875	0.0738527	0.0786379	0.174924	0.0762453	-2.29422	0.00319053
209456	0.144739	0.159367	0.0531265	0.0733616	0.152053	0.063244	-2.40423	0.0191945
20888	0.00909097	0.00995384	0.00212128	0.0046078	0.00952241	0.00336454	-2.83023	0.0427632
52398	0.149368	0.177237	0.0538199	0.0676086	0.163302	0.0607143	-2.68968	0.0222044
26394	0.0960716	0.0880661	0.0187679	0.0045297	0.0920689	0.0116488	-7.90371	0.0101569
408190	0.0165694	0.0181421	0.00618607	0	0.0173558	0.00309304	-5.61124	0.0465967
70640	0.0914178	0.0910771	0.051887	0.0317252	0.0912474	0.0418061	-2.18263	0.0391592
272551	0.499819	0.488493	0.197249	0.292441	0.494156	0.244845	-2.01824	0.0350319
16007	0.279043	0.232509	0.101558	0.0604876	0.255776	0.0810227	-3.15684	0.0301179
16912	0.158968	0.193396	0.0370934	0.0313342	0.176182	0.0342138	-5.14944	0.0147793
22146	2.0523	2.29045	0.494004	0.538357	2.17138	0.51618	-4.20662	0.00531257
71981	0.223954	0.204342	0.0389368	0.0600947	0.214148	0.0495157	-4.32485	0.00758955
320528	0.0308871	0.0328041	0.0172972	0.0100194	0.0318456	0.0136583	-2.3316	0.0402429
239319	0.0133536	0.0163411	0.00513208	0.00716644	0.0148473	0.00614926	-2.41449	0.0405609
214106	0.119768	0.12895	0.016768	0.0364231	0.124359	0.0265955	-4.67595	0.0120875
78767	0.115254	0.111126	0.0128446	0.0226693	0.11319	0.0177569	-6.3744	0.00310304
22422	0.0669236	0.0777165	0.0189283	0.0236416	0.07232	0.0212849	-3.39771	0.0130532
71790	0.666747	0.79378	0.368129	0.281778	0.730264	0.324954	-2.24729	0.0340806
385377	0.0870352	0.0935943	0.0377161	0.0330856	0.0903147	0.0354009	-2.5512	0.0053019
217082	0.0113088	0.0123821	0.000586394	0.00254751	0.0118454	0.00156695	-7.55955	0.0116215
100910	0.015267	0.0146265	0.00534357	0.00773814	0.0149468	0.00654086	-2.28514	0.0210544
27217	0.0217208	0.02718	0.00724046	0.0110093	0.0244504	0.00912488	-2.67953	0.0437871
27219	0.00555895	0.00456493	0.00129712	0	0.00506194	0.00064856	-7.80489	0.0326098
13136	0.276053	0.276039	0.155119	0.0970865	0.276046	0.126103	-2.18905	0.0354682
14302	0.0789275	0.0783424	0.0261623	0.0134595	0.078635	0.0198109	-3.96927	0.0114819
17960	0.103048	0.127294	0.00739849	0.0321417	0.115171	0.0197701	-5.82551	0.0314195
17961	0.0676546	0.0767216	0.00225521	0.0195949	0.0721881	0.010925	-6.60758	0.0245675
67554	0.0229486	0.0251267	0.0038944	0.00422967	0.0240377	0.00406203	-5.91764	0.00302905
66684	0.478473	0.403244	0.0788921	0.143827	0.440859	0.111359	-3.95888	0.0219934
19267	0.00197327	0.00216056	0.00061392	0	0.00206691	0.00030696	-6.73349	0.0316798
52552	0.519806	0.637289	0.239893	0.287417	0.578548	0.263655	-2.19433	0.0381887
80285	0.0199726	0.0164012	0.00466038	0.00303696	0.0181869	0.00384867	-4.7255	0.0182058
381290	0.0137351	0.0159787	0	0.00304575	0.0148569	0.00152287	-9.75584	0.019534
22619	0.0622042	0.0544866	0.0145147	0.0126114	0.0583454	0.013563	-4.3018	0.00778459
14673	0.0189315	0.024874	0.00706792	0.0019191	0.0219027	0.00449351	-4.87431	0.0473998
19012	0.375041	0.405126	0.152705	0.150542	0.390084	0.151624	-2.57271	0.003976
74245	0.228791	0.251988	0.0379071	0.059011	0.24039	0.048459	-4.96067	0.00660862
140486	0.343088	0.27895	0.160112	0.123104	0.311019	0.141608	-2.19634	0.0445932
16956	0.00966912	0.0125117	0.00164086	0.00356424	0.0110904	0.00260255	-4.26137	0.0385303
73133	0.00982096	0.0129037	0.00183329	0.00398224	0.0113623	0.00290776	-3.90759	0.0460078
26879	0.323896	0.254192	0.0297068	0.0208769	0.289044	0.0252919	-11.4283	0.0172826
226971	0.31546	0.399444	0.0821217	0.150103	0.357452	0.116112	-3.0785	0.0466334
15366	1.14121	1.24056	0.464254	0.538328	1.19089	0.501291	-2.37564	0.00797779
50799	0.204482	0.22389	0.0519547	0.0587307	0.214186	0.0553427	-3.87017	0.0041611
14595	0.277823	0.313645	0.101819	0.129678	0.295734	0.115748	-2.55498	0.0155233
19201	0.039697	0.0422229	0.00423444	0.0114975	0.0409599	0.00786596	-5.20724	0.0132306
19200	0.0211281	0.0168243	0.00358545	0.00389413	0.0189762	0.00373979	-5.07413	0.0194658
104799	0.633166	0.618439	0.296786	0.281338	0.625802	0.289062	-2.16494	0.00100282
246730	0.030146	0.0226925	0.00175856	0.00190996	0.0264193	0.00183426	-14.4032	0.0222244
435921	0.113762	0.124559	0	0.00549149	0.119161	0.00274574	-43.3983	0.00269605
73569	0.0245751	0.0210581	0.0079782	0.00324939	0.0228166	0.00561379	-4.06439	0.0281083
329064	0.0096453	0.0129076	0.00100028	0	0.0112765	0.000500139	-22.5467	0.0241607
23945	0.062425	0.0527272	0.0149824	0.0126562	0.0575761	0.0138193	-4.16637	0.0127389
71835	0.062287	0.0564772	0.0154423	0.0246644	0.0593821	0.0200534	-2.9612	0.0186656
69727	0.388468	0.303296	0.150388	0.155504	0.345882	0.152946	-2.26147	0.0455789
80890	0.0187246	0.0226046	0.00224061	0.0053537	0.0206646	0.00379715	-5.44213	0.0210596
54720	0.488536	0.533228	0.23871	0.138169	0.510882	0.188439	-2.71113	0.0278968
20375	0.10146	0.0935496	0.0199365	0.00811982	0.0975049	0.0140282	-6.95065	0.0071766
67041	0.279965	0.318799	0.132079	0.104233	0.299382	0.118156	-2.53379	0.0169414
12424	0.0202799	0.0166535	0.00473208	0	0.0184667	0.00236604	-7.80489	0.0326098
22420	0.0103263	0.00942197	0.00321269	0	0.00987411	0.00160635	-6.14694	0.0384076
16855	0.216219	0.231422	0.0907009	0.103435	0.22382	0.0970679	-2.30581	0.00606379
16857	2.26668	2.15062	0.454656	0.860163	2.20865	0.65741	-3.35963	0.0179858
18817	1.74805	1.56372	0.865539	0.723874	1.65589	0.794707	-2.08365	0.0177356
14751	0.816254	0.841878	0.393141	0.385298	0.829066	0.389219	-2.13007	0.000926664
238722	0.268736	0.241614	0.0693342	0.0952363	0.255175	0.0822852	-3.10111	0.0115602
18109	0.020565	0.0210158	0.00383889	0.00277959	0.0207904	0.00330924	-6.28253	0.00108248
67638	0.042293	0.0463072	0.00910948	0.00659581	0.0443001	0.00785264	-5.64142	0.00419509
67063	0.00477253	0.00391914	0.00111362	0	0.00434583	0.000556809	-7.80489	0.0326098
26357	0.21843	0.19852	0.023985	0.0694663	0.208475	0.0467257	-4.46167	0.0227532
75815	1.50657	1.28324	0.5958	0.538897	1.39491	0.567349	-2.45864	0.0188419
665227	0.00985125	0.00924538	0	0.00285323	0.00954831	0.00142661	-6.69299	0.0307655
228139	0.0127415	0.0102306	0.00158564	0.00258323	0.011486	0.00208443	-5.51038	0.020028
108907	0.81523	0.868909	0.289546	0.232808	0.84207	0.261177	-3.22414	0.00448949
22325	0.00915725	0.0100264	0.00189933	0.00103142	0.00959182	0.00146537	-6.54565	0.00566287
72433	0.322735	0.363252	0.0421296	0.114391	0.342994	0.0782606	-4.38271	0.0236189
74556	0.0217743	0.0195063	0.00369513	0.00401324	0.0206403	0.00385419	-5.3553	0.00462148
74559	0.288489	0.261558	0.025586	0.045653	0.275023	0.0356195	-7.72114	0.00488403
12778	0.038336	0.0503696	0.0157437	0.0139902	0.0443528	0.0148669	-2.98332	0.0399898
58865	1.68215	1.77618	0.620675	0.639929	1.72916	0.630302	-2.74339	0.00190179
14389	0.037321	0.0369715	0.0110583	0.00840724	0.0371462	0.00973278	-3.81661	0.00237026
66355	0.109934	0.112845	0.0577168	0.0487555	0.11139	0.0532361	-2.09237	0.00649911
100561	0.205434	0.167625	0.0793842	0.0570368	0.18653	0.0682105	-2.73462	0.0327632
68400	0.0172773	0.0189171	0	0.00583804	0.0180972	0.00291902	-6.19975	0.037664
218203	0.00835193	0.00653189	0.00334085	0.00241898	0.00744191	0.00287992	-2.58407	0.0465378
70240	0.0678948	0.074339	0.0333526	0.018112	0.0711169	0.0257323	-2.76372	0.0316627
217837	0.0448628	0.0614012	0.0151208	0.0126327	0.053132	0.0138768	-3.82885	0.0425061
19366	0.514363	0.432152	0.208359	0.199467	0.473257	0.203913	-2.32088	0.0227618
77622	0.302983	0.33174	0.123939	0.142193	0.317362	0.133066	-2.38499	0.00843171
17533	0.0113688	0.0102512	0.00249675	0	0.01081	0.00124837	-8.65929	0.0198543
17532	0.596402	0.527209	0.279965	0.188486	0.561805	0.234225	-2.39857	0.0293093
11625	0.018683	0.0230133	0	0.00236739	0.0208482	0.0011837	-17.6128	0.0153841
54561	0.00995209	0.0108967	0.00232221	0.00252213	0.0104244	0.00242217	-4.30374	0.00361975
20397	0.421962	0.478041	0.218622	0.18332	0.450001	0.200971	-2.23914	0.0172448
78016	0.0112186	0.0122835	0.00349033	0.000947703	0.0117511	0.00221902	-5.29561	0.0202743
381157	0.01437	0.0124946	0.00315585	0.0051413	0.0134323	0.00414857	-3.23782	0.0209588
431706	0.0184933	0.0147262	0.00470749	0.00170425	0.0166098	0.00320587	-5.18104	0.0308118
22445	0.743759	0.756841	0.290227	0.223631	0.7503	0.256929	-2.92026	0.00469753
68801	1.71097	1.69673	0.858341	0.717203	1.70385	0.787772	-2.16287	0.00594114
14085	0.0445725	0.0561236	0.0228811	0.0203326	0.050348	0.0216069	-2.33019	0.0398332
68026	0.0134194	0.0146931	0.00417502	0.00755741	0.0140562	0.00586621	-2.39613	0.045397
381236	0.107257	0.123166	0.0427296	0.0198892	0.115212	0.0313094	-3.67978	0.0264289
110789	0.00589258	0.00766159	0.00206245	0.00224001	0.00677708	0.00215123	-3.15033	0.035002
665211	0.0549874	0.0725777	0.0210916	0.0259617	0.0637825	0.0235266	-2.71108	0.0477423
214359	0.0265889	0.0228742	0.0106358	0.00770098	0.0247315	0.0091684	-2.69748	0.0223604
320997	0.134588	0.160759	0.0342597	0.0303185	0.147674	0.0322891	-4.57349	0.012899
20446	0.28711	0.360365	0.078432	0.0692122	0.323738	0.0738221	-4.38538	0.0211307
233744	0.00461773	0.00632002	0.0010775	0.00117026	0.00546888	0.00112388	-4.86608	0.0363989
433273	0.0142936	0.0125202	0.00266821	0.00289792	0.0134069	0.00278306	-4.81733	0.0070085
68259	0.0226252	0.0238198	0.00487324	0.0061749	0.0232225	0.00552407	-4.20388	0.0024821
214987	0.130654	0.147029	0.0643608	0.0735807	0.138842	0.0689708	-2.01305	0.0176077
621080	0.01803	0.0197413	0.00673135	0	0.0188856	0.00336568	-5.61124	0.0465967
74477	0.0254692	0.0278866	0.013803	0.0124928	0.0266779	0.0131479	-2.02907	0.0101679
97243	0.2645	0.268754	0.0681369	0.0557703	0.266627	0.0619536	-4.30366	0.00101909
100039123	3.11557	3.10812	0.667395	1.44698	3.11185	1.05719	-2.94352	0.0341599
14296	0.125263	0.134171	0.0444787	0.0662508	0.129717	0.0553647	-2.34296	0.0241227
14200	0.15712	0.137128	0.0382563	0.0738663	0.147124	0.0560613	-2.62434	0.0467798
72982	0.806423	0.640998	0.296729	0.326205	0.72371	0.311467	-2.32355	0.0391139
73852	0.0537751	0.0425238	0.0195188	0.0222087	0.0481495	0.0208638	-2.3078	0.0421192
19329	0.364688	0.311754	0.0873711	0.0553542	0.338221	0.0713626	-4.73947	0.0131702
230903	0.0314097	0.0236438	0.0091614	0.00796008	0.0275268	0.00856074	-3.21547	0.0403395
104348	0.265022	0.292079	0.152471	0.110105	0.278551	0.131288	-2.12168	0.0279172
80981	0.0280245	0.0306845	0.00713369	0.00258261	0.0293545	0.00485815	-6.04232	0.0113795
218454	0.0155527	0.0161326	0.00229203	0.00165957	0.0158427	0.0019758	-8.01835	0.000955923
58804	1.35879	1.38887	0.341005	0.320425	1.37383	0.330715	-4.15411	0.000305113
11931	0.665101	0.601842	0.20778	0.274424	0.633472	0.241102	-2.6274	0.0134347
78586	0.0443629	0.0419499	0.01788	0.0245297	0.0431564	0.0212049	-2.03521	0.0249923
595139	0.334034	0.340621	0.170248	0.153709	0.337328	0.161978	-2.08255	0.0025669
216350	0.322706	0.263721	0.1004	0.0829676	0.293213	0.0916837	-3.1981	0.0225035
106869	0.0147944	0.0185127	0.000986319	0.00214246	0.0166536	0.00156439	-10.6454	0.016244
22190	0.829579	0.771669	0.235714	0.177121	0.800624	0.206417	-3.87867	0.00477105
16565	0.00663504	0.00555544	0.00145714	0.000395647	0.00609524	0.000926395	-6.57953	0.0207837
69315	0.0295281	0.0344861	0.00183735	0.00399105	0.0320071	0.0029142	-10.9832	0.00852066
320176	0.0108344	0.0118628	0.0025281	0.00274574	0.0113486	0.00263692	-4.30374	0.00361975
83564	0.458923	0.386027	0.0386056	0.0459224	0.422475	0.042264	-9.99608	0.0091551
434459	0.0774202	0.0678148	0.0227105	0.00672699	0.0726175	0.0147187	-4.93368	0.0249658
238257	0.129048	0.143671	0.0263163	0.04727	0.136359	0.0367931	-3.70611	0.0160691
26887	0.0142365	0.0136392	0.00332192	0.00180395	0.0139379	0.00256294	-5.43823	0.00510198
66456	0.287213	0.344221	0.0796971	0.0944272	0.315717	0.0870622	-3.62634	0.0161764
66459	0.0776295	0.0705913	0.0208771	0.032011	0.0741104	0.0264441	-2.80253	0.0185606
54218	0.0267101	0.0268081	0.0103875	0.0135381	0.0267591	0.0119628	-2.23686	0.0111565
104367	0.45243	0.528397	0.112608	0.061151	0.490413	0.0868792	-5.64477	0.0126796
244416	0.251638	0.305009	0.121754	0.0691039	0.278323	0.095429	-2.91655	0.0395323
67623	0.427696	0.376515	0.188563	0.1329	0.402105	0.160732	-2.50172	0.023668
67442	0.0238252	0.0280932	0.0102634	0.00743132	0.0259592	0.00884736	-2.93412	0.0216747
18022	0.0436701	0.036948	0.00555815	0.0140855	0.0403091	0.00982184	-4.10402	0.0302795
382117	0.0920964	0.113602	0.0456995	0.043725	0.102849	0.0447123	-2.30024	0.0328088
12652	0.0150491	0.0144178	0.00702309	0.00572078	0.0147335	0.00637194	-2.31224	0.00740655
626175	0.46621	0.454434	0.132665	0.236301	0.460322	0.184483	-2.49521	0.0339363
211253	0.112775	0.0962721	0.0481697	0.0542542	0.104524	0.0512119	-2.041	0.026151
233040	0.0289653	0.0336967	0.0118278	0.0036703	0.031331	0.00774905	-4.04321	0.0377308
30839	0.0558234	0.0660776	0.0126737	0.00458827	0.0609505	0.00863099	-7.06182	0.0152193
213053	0.150975	0.16135	0.0566352	0.0432041	0.156163	0.0499196	-3.12829	0.00631905
51960	0.203032	0.219359	0.114203	0.0599728	0.211195	0.0870878	-2.42509	0.0483178
19672	0.0104577	0.00890581	0.00108453	0.0023558	0.00968177	0.00172017	-5.62839	0.0155049
16155	0.0625404	0.0539511	0.00707545	0	0.0582457	0.00353772	-16.4642	0.0101863
320685	1.01633	0.963849	0.472467	0.501209	0.990089	0.486838	-2.03371	0.0035156
100861531	0.502642	0.539302	0.204708	0.227446	0.520972	0.216077	-2.41105	0.00496744
278279	0.00811586	0.0109368	0.00291346	0.00316428	0.00952634	0.00303887	-3.13483	0.0444883
100043636	2.14609	2.10345	0.233573	0.681607	2.12477	0.45759	-4.64339	0.0177353
76676	0.0757719	0.0948157	0.0323301	0.0263351	0.0852938	0.0293326	-2.90782	0.0303782
54120	0.0719572	0.0848476	0.0309977	0.0140276	0.0784024	0.0225127	-3.48259	0.0344783
230678	0.098496	0.0871053	0.044198	0.0211213	0.0928007	0.0326597	-2.84145	0.0428551
223881	0.101781	0.109673	0.0452372	0.029479	0.105727	0.0373581	-2.8301	0.0162091
319638	0.125801	0.139176	0.0366928	0.030553	0.132488	0.0336229	-3.94042	0.00549414
26432	0.113884	0.0974494	0.0455547	0.0223129	0.105667	0.0339338	-3.1139	0.0371855
214162	0.0106087	0.00995626	0.00222283	0.00285314	0.0102825	0.00253799	-4.05143	0.00341288
100039042	0.181382	0.123572	0.00564313	0.0163439	0.152477	0.0109935	-13.8697	0.0405602
271278	0.0107202	0.0132049	0.00250145	0.0013584	0.0119626	0.00192992	-6.19848	0.0180771
24056	0.00858653	0.00940151	0.00400714	0.00435212	0.00899402	0.00417963	-2.15187	0.00834206
71872	0.0171662	0.0172292	0.00667589	0.00217519	0.0171977	0.00442554	-3.88601	0.0296747
208449	0.0552821	0.0413136	0.0057331	0	0.0482979	0.00286655	-16.8488	0.0265212
22685	0.353646	0.345873	0.126863	0.0944077	0.34976	0.110635	-3.16138	0.00483415
22680	3.75503	3.2751	1.47919	1.08284	3.51507	1.28102	-2.74396	0.0188588
83813	0.00442126	0.0048409	0.00103165	0	0.00463108	0.000515826	-8.97799	0.0178229
71371	0.0166314	0.0156085	0.00443514	0.00160566	0.01612	0.0030204	-5.33703	0.0129329
171211	0.0122986	0.0129849	0.00573947	0.00489781	0.0126418	0.00531864	-2.37688	0.00545362
229571	0.229505	0.268957	0.107105	0.0581627	0.249231	0.0826338	-3.01609	0.0338014
212198	0.0267905	0.0278666	0.0125025	0.0135789	0.0273286	0.0130407	-2.09564	0.00282495
14428	0.0127306	0.0139389	0.00339491	0.00368718	0.0133348	0.00354105	-3.76577	0.00400391
52468	0.0774844	0.105846	0.0227293	0.0134651	0.0916654	0.0180972	-5.06517	0.0387467
11840	12.5847	10.5047	5.89303	4.12073	11.5447	5.00688	-2.30577	0.0410095
12393	0.00164901	0.00180553	0.000513038	0.000557206	0.00172727	0.000535122	-3.2278	0.00462008
103466	0.0709795	0.0920842	0.0289492	0.035674	0.0815319	0.0323116	-2.5233	0.0470829
317750	0.355729	0.39149	0.144728	0.114654	0.37361	0.129691	-2.88077	0.0090496
219140	0.00897693	0.0139675	0.000881965	0.000478947	0.0114722	0.000680456	-16.8596	0.0498242
621603	0.0148228	0.0216396	0.00307443	0	0.0182312	0.00153722	-11.8599	0.0466797
382421	0.0255134	0.0209512	0.00595327	0.00646578	0.0232323	0.00620952	-3.7414	0.0177017
109620	0.122818	0.148694	0.0294374	0.0334762	0.135756	0.0314568	-4.31563	0.0154
545156	0.00760741	0.00731983	0.00408812	0.00233688	0.00746362	0.0032125	-2.32331	0.0409142
13607	0.204972	0.257251	0.0540097	0.0890492	0.231111	0.0715295	-3.23099	0.0367531
17385	0.0158394	0.0173428	0.00591352	0.00160566	0.0165911	0.00375959	-4.41301	0.0301858
11739	9.40891	8.95406	3.81061	3.51313	9.18148	3.66187	-2.50732	0.00241508
107868	0.0615612	0.0515161	0.0164167	0.00490326	0.0565386	0.01066	-5.30382	0.0266267
72121	0.00171606	0.00187894	0.000800849	0.000869794	0.0017975	0.000835322	-2.15187	0.00834206
57266	0.00577779	0.00632618	0.00179758	0	0.00605198	0.000898788	-6.73349	0.0316798
230779	0.196999	0.201317	0.0823038	0.0494494	0.199158	0.0658766	-3.0232	0.0151042
622283	0.0299678	0.0386025	0.0131626	0.0125088	0.0342852	0.0128357	-2.67107	0.038414
70123	0.108104	0.118365	0.0271652	0.00421484	0.113234	0.01569	-7.21695	0.0162031
14658	0.0750416	0.0991186	0.0322409	0.0205269	0.0870801	0.0263839	-3.3005	0.0453655
13067	0.92799	0.765041	0.463642	0.33755	0.846516	0.400596	-2.11314	0.049448
76219	0.0360417	0.0443954	0.0126149	0.0114174	0.0402185	0.0120162	-3.34704	0.0216604
93697	0.0953179	0.0737256	0.0375451	0.0354585	0.0845217	0.0365018	-2.31555	0.047419
93692	1.15705	1.29606	0.0597199	0.156748	1.22655	0.108234	-11.3324	0.00569573
11749	0.0762381	0.0585784	0.00249675	0.00542339	0.0674082	0.00396007	-17.022	0.0193243
78412	0.00477734	0.00418462	0.000891791	0.00193713	0.00448098	0.00141446	-3.16798	0.0363129
57890	0.0473254	0.0465027	0.0147238	0.00615054	0.0469141	0.0104372	-4.4949	0.0136526
21413	0.0290949	0.0355121	0.00578732	0.00725256	0.0323035	0.00651994	-4.95457	0.0159058
71991	0.359797	0.323665	0.168698	0.111302	0.341731	0.14	-2.44094	0.027113
238988	0.00117018	0.00128125	0.000546099	0.000593113	0.00122572	0.000569606	-2.15187	0.00834206
67306	0.0518883	0.0475376	0.0286628	0.0182489	0.049713	0.0234558	-2.11943	0.0432173
14462	1.12663	1.13785	0.411033	0.33343	1.13224	0.372231	-3.04177	0.0026504
94346	0.0201364	0.0303156	0	0.00255156	0.025226	0.00127578	-19.773	0.0447957
56863	0.0517959	0.0648138	0.0161147	0.00250028	0.0583048	0.00930747	-6.2643	0.0350193
544881	0.0519158	0.0631593	0.00538399	0.00194917	0.0575375	0.00366658	-15.6924	0.0116979
73451	0.223956	0.269389	0.091267	0.0735437	0.246672	0.0824054	-2.9934	0.0213315
22393	0.0429411	0.0513905	0.0177095	0.0242957	0.0471658	0.0210026	-2.24571	0.0394527
68778	0.174443	0.152535	0.0701018	0.0921011	0.163489	0.0811015	-2.01585	0.0337179
72082	0.0107364	0.0137147	0	0.00362786	0.0122255	0.00181393	-6.73981	0.0472387
52829	0.0398018	0.0458732	0.00391044	0.00212355	0.0428375	0.003017	-14.1987	0.00625596
77017	0.0271896	0.0327473	0.00253776	0	0.0299684	0.00126888	-23.6181	0.011141
20878	6.13737	5.37796	2.22159	2.78405	5.75767	2.50282	-2.30047	0.0204312
215160	0.138235	0.106509	0.0509717	0.0475749	0.122372	0.0492733	-2.48353	0.0444773
74279	0.129734	0.139367	0.00228468	0.00248137	0.134551	0.00238302	-56.4622	0.00132608
210535	0.371175	0.451983	0.0356151	0.11956	0.411579	0.0775877	-5.30469	0.0291055
54132	2.83048	2.56215	1.40811	1.06769	2.69632	1.2379	-2.17813	0.0213778
545662	0.407271	0.453819	0.168199	0.113261	0.430545	0.14073	-3.05938	0.0150842
17158	0.0303848	0.0364677	0.0147253	0.00651567	0.0334263	0.0106205	-3.14734	0.0466952
14836	0.0150428	0.0197646	0.0056161	0.00609959	0.0174037	0.00585784	-2.97101	0.0397498
100503619	0.149858	0.106653	0.0209806	0	0.128255	0.0104903	-12.2261	0.0391577
12864	21.1183	22.3167	9.75145	10.8716	21.7175	10.3115	-2.10614	0.0051315
214763	0.0311423	0.037995	0.0107962	0.0171376	0.0345687	0.0139669	-2.47504	0.0477025
22350	0.144915	0.126936	0.0400362	0.0540598	0.135925	0.047048	-2.88908	0.0160596
68312	0.0558188	0.0523859	0.00744269	0	0.0541024	0.00372135	-14.5384	0.00655172
19009	0.0599021	0.0655876	0.0239614	0.0291787	0.0627448	0.0265701	-2.36149	0.0111852
70574	0.0643998	0.0622608	0.0127889	0.0152789	0.0633303	0.0140339	-4.51266	0.00110667
93671	0.0126772	0.0121454	0.00517664	0.00642548	0.0124113	0.00580106	-2.13948	0.0103776
71950	7.6668	7.79385	3.25578	3.48551	7.73033	3.37065	-2.29343	0.000905318
83984	0.0107283	0.0117466	0.00250333	0.00271884	0.0112374	0.00261109	-4.30374	0.00361975
50784	0.214066	0.243854	0.0766908	0.0832931	0.22896	0.0799919	-2.86229	0.0103252
74062	0.0190497	0.0278104	0.00296336	0.00321847	0.02343	0.00309091	-7.58029	0.0434204
66358	0.212307	0.224622	0.12023	0.0652905	0.218464	0.0927605	-2.35514	0.0466714
16774	0.00997915	0.0101728	0.0012847	0.00383709	0.010076	0.00256089	-3.93455	0.0278002
214158	0.644489	0.631934	0.19752	0.0999488	0.638211	0.148734	-4.29095	0.00994784
12591	0.104533	0.116272	0.0247789	0.0285941	0.110403	0.0266865	-4.13702	0.00539056
71733	0.0317095	0.0311275	0.0102056	0.00332526	0.0314185	0.00676543	-4.64398	0.0190529
66333	0.137303	0.162126	0.0804096	0.0518534	0.149715	0.0661315	-2.26389	0.0476028
668253	0.0208379	0.0182526	0.0097246	0.00633707	0.0195453	0.00803083	-2.43378	0.0325776
243371	0.00485555	0.00531641	0.00113299	0.00246106	0.00508598	0.00179702	-2.83023	0.0427632
75104	0.026376	0.0270745	0.00615456	0.0066844	0.0267253	0.00641948	-4.16315	0.000465708
237558	0.0228588	0.0287827	0.00640062	0	0.0258208	0.00320031	-8.0682	0.0352108
80884	0.0150668	0.0128309	0.00156252	0	0.0139489	0.000781261	-17.8543	0.0105591
78795	0.00897198	0.00982355	0.00257663	0.00419768	0.00939777	0.00338716	-2.77453	0.0224249
109594	0.630454	0.703895	0.191315	0.207785	0.667175	0.19955	-3.3434	0.00641415
19212	0.032445	0.0398305	0.0100942	0.0159465	0.0361377	0.0130204	-2.77547	0.0391176
22145	4.2543	3.2003	0.726519	0.889236	3.7273	0.807877	-4.61369	0.0317802
22142	0.0782961	0.0808288	0.037583	0.0294801	0.0795624	0.0335315	-2.37276	0.0083968
13358	0.0986894	0.0827666	0.0411566	0.0361855	0.090728	0.038671	-2.34615	0.0247213
218138	0.0400695	0.0438727	0	0.00238934	0.0419711	0.00119467	-35.1319	0.00301941
71213	0.00247936	0.00271468	0.00115706	0.00125667	0.00259702	0.00120687	-2.15187	0.00834206
30049	0.193854	0.223484	0.0583969	0.0862986	0.208669	0.0723478	-2.88425	0.0215655
72023	0.0118355	0.0111076	0.00473433	0.00514191	0.0114716	0.00493812	-2.32307	0.00405136
68528	0.0182519	0.0159874	0.0068142	0.00740083	0.0171196	0.00710752	-2.40867	0.0133738
56802	0.0158324	0.0173351	0.00886634	0.00641976	0.0165837	0.00764305	-2.16978	0.0248268
230579	0.570255	0.509415	0.180796	0.139471	0.539835	0.160134	-3.37115	0.00924984
100502734	0.0114212	0.0156315	0.0039975	0.00434164	0.0135263	0.00416957	-3.24405	0.0473669
73293	0.00988643	0.0129898	0.00369102	0.00200439	0.0114381	0.00284771	-4.0166	0.0397601
76509	2.37146	2.99764	0.597442	0.631286	2.68455	0.614364	-4.36964	0.0221792
17919	0.107625	0.0867677	0.0269872	0.0222543	0.0971963	0.0246207	-3.94774	0.0210283
330369	0.00542383	0.00534476	0.00202494	0	0.0053843	0.00101247	-5.31797	0.049742
100532	0.183448	0.181616	0.0594665	0.0846299	0.182532	0.0720482	-2.53347	0.0127875
72003	0.0308091	0.0322666	0.0137528	0.00678944	0.0315378	0.0102711	-3.07054	0.0268549
14357	0.00862235	0.00629383	0.00178838	0	0.00745809	0.000894192	-8.34059	0.0465546
272347	0.0255831	0.0257704	0.00859612	0.00518676	0.0256767	0.00689144	-3.72589	0.00815867
240442	0.0943319	0.0837448	0.0460056	0.0361824	0.0890384	0.041094	-2.1667	0.0219411
22596	0.643714	0.660856	0.391498	0.252596	0.652285	0.322047	-2.02543	0.0420882
21346	5.93358	6.13301	2.92771	2.07807	6.03329	2.50289	-2.41053	0.0149362
75146	0.0390254	0.0358927	0.0116559	0.00474725	0.0374591	0.00820156	-4.56731	0.0163935
333467	0.0884969	0.101109	0.0251389	0.0429048	0.0948032	0.0340219	-2.78654	0.0306541
14114	0.0339064	0.0348043	0.0158234	0.0161115	0.0343554	0.0159675	-2.15159	0.000656872
54710	0.0521656	0.0408905	0.0105124	0.0102156	0.046528	0.010364	-4.48939	0.0234655
109552	0.158849	0.154236	0.0601443	0.063803	0.156543	0.0619736	-2.52596	0.000967567
76551	0.347451	0.359923	0.159134	0.161704	0.353687	0.160419	-2.20477	0.0010835
59290	0.0277694	0.0253376	0.00575973	0	0.0265535	0.00287986	-9.22042	0.0169931
624245	0.0373434	0.0345974	0	0.00291195	0.0359704	0.00145598	-24.7054	0.00334517
241230	0.00674501	0.00738521	0.0020985	0.00113958	0.00706511	0.00161904	-4.36377	0.0110204
666744	0.0688861	0.0817098	0.0241107	0	0.0752979	0.0120554	-6.24601	0.0435899
67733	0.0831934	0.0811267	0.0206255	0.0250366	0.08216	0.0228311	-3.59861	0.00168108
21384	0.0208484	0.0163051	0.00463308	0.00301917	0.0185768	0.00382613	-4.85524	0.0256848
380916	0.0150587	0.0140148	0.00210826	0.000763255	0.0145367	0.00143576	-10.1248	0.00419578
626848	0.224506	0.23067	0.0625653	0.0690302	0.227588	0.0657978	-3.4589	0.000761153
22717	0.0783659	0.0715032	0.00870753	0.0208058	0.0749346	0.0147566	-5.07802	0.0130938
12946	0.990769	1.02661	0.271866	0.325444	1.00869	0.298655	-3.37744	0.00205415
12499	0.0178312	0.0195237	0.00133143	0.00433816	0.0186775	0.0028348	-6.58864	0.011651
72635	0.0386934	0.0341901	0.0126718	0.0172034	0.0364418	0.0149376	-2.43959	0.0213614
16777	0.117036	0.106562	0.0436944	0.0549491	0.111799	0.0493217	-2.26672	0.0148034
110834	0.00797753	0.00748689	0.0010637	0.00115527	0.00773221	0.00110948	-6.9692	0.00141687
12476	0.697281	0.851241	0.318445	0.268372	0.774261	0.293409	-2.63885	0.0271894
26365	0.00571593	0.00521537	0.000889165	0.000965714	0.00546565	0.00092744	-5.89327	0.00309804
665270	0.0205348	0.0224838	0.00684509	0.00520407	0.0215093	0.00602458	-3.57026	0.00670056
18845	0.00257697	0.00211617	0	0.000653074	0.00234657	0.000326537	-7.18623	0.036982
433520	0.428924	0.413279	0.0925227	0.149766	0.421101	0.121144	-3.47603	0.00964355
67203	0.182123	0.17913	0.0288111	0.0453726	0.180627	0.0370919	-4.86971	0.0034194
77630	0.00456443	0.00374825	0.00106506	0.00115675	0.00415634	0.00111091	-3.7414	0.0177017
414124	0.071402	0.0571309	0.0281953	0.0194872	0.0642664	0.0238412	-2.6956	0.0401972
320181	0.00277947	0.00228246	0	0.000704394	0.00253097	0.000352197	-7.18623	0.036982
100310809	0.0977779	0.107058	0.0365046	0.0342409	0.102418	0.0353728	-2.8954	0.00503682
71601	0.0663418	0.0807096	0.0126134	0.00747237	0.0735257	0.0100429	-7.32116	0.0141397
100038982	0.0229568	0.0197495	0.00153049	0	0.0213531	0.000765243	-27.9037	0.00736667
66898	0.944568	1.1398	0.445923	0.327689	1.04219	0.386806	-2.69434	0.0290091
67946	0.0377086	0.0381118	0.00947573	0.0117617	0.0379102	0.0106187	-3.57013	0.00180366
217734	0.0844226	0.0908949	0.0446513	0.034232	0.0876588	0.0394416	-2.22249	0.0157961
260409	0.372739	0.382362	0.141861	0.0917109	0.377551	0.116786	-3.23284	0.00945162
74446	0.320241	0.367995	0.128734	0.136602	0.344118	0.132668	-2.59383	0.0128452
52588	0.217818	0.20264	0.091685	0.0692718	0.210229	0.0804784	-2.61224	0.0107063
14073	0.0261151	0.0173605	0.00174105	0.00189094	0.0217378	0.00181599	-11.9702	0.045054
14219	0.273778	0.211124	0.0700654	0.0208895	0.242451	0.0454774	-5.33124	0.0385297
319448	0.0708712	0.0687656	0.0328051	0.0181067	0.0698184	0.0254559	-2.74272	0.0268831
432982	0.0168751	0.0134377	0.00286373	0.00155513	0.0151564	0.00220943	-6.85987	0.0195859
18826	0.126128	0.128374	0.0389644	0.0486217	0.127251	0.043793	-2.90573	0.00350994
13478	0.431914	0.4039	0.178207	0.167242	0.417907	0.172724	-2.4195	0.00374251
210992	0.328193	0.347203	0.0538131	0.0561979	0.337698	0.0550055	-6.13935	0.00114636
14537	0.179269	0.197977	0.0360608	0.0556147	0.188623	0.0458378	-4.11501	0.00886076
407814	0.468626	0.541717	0.102438	0.0935972	0.505171	0.0980177	-5.15388	0.00807559
16592	8.20911	6.54716	2.12205	1.48933	7.37813	1.80569	-4.08604	0.0245276
653016	0.108612	0.105199	0.00389897	0.0211732	0.106905	0.0125361	-8.52781	0.00859172
100039139	0.0223002	0.0195335	0	0.00452119	0.0209168	0.00226059	-9.25281	0.0195897
14057	0.27222	0.278649	0.0874501	0.10653	0.275434	0.0969901	-2.83982	0.00316762
14055	0.0845195	0.0980941	0.0512764	0.0376984	0.0913068	0.0444874	-2.05242	0.0395636
30939	6.6005	6.28144	2.28309	3.65678	6.44097	2.96993	-2.16873	0.0388776
18194	0.672349	0.77306	0.28756	0.260264	0.722705	0.273912	-2.63845	0.0132464
434728	0.0372466	0.0407818	0.0077254	0.016781	0.0390142	0.0122532	-3.184	0.0314417
66930	0.0962853	0.0696552	0.00641917	0.00871475	0.0829702	0.00756696	-10.9648	0.0300069
74895	0.0404028	0.0462484	0.0102846	0.0130317	0.0433256	0.0116581	-3.71634	0.0102405
240185	0.012131	0.0121274	0.00492282	0.00213865	0.0121292	0.00353074	-3.4353	0.0252242
626802	0.202123	0.262682	0.0590564	0.0543413	0.232402	0.0566989	-4.09889	0.0286031
11677	0.1447	0.175112	0.0331718	0.0488946	0.159906	0.0410332	-3.89699	0.0201126
16782	0.023352	0.0218084	0.0089747	0.00139248	0.0225802	0.00518359	-4.35609	0.0460679
108802	0.048755	0.055809	0.0144791	0.0134791	0.052282	0.0139791	-3.74001	0.00853889
320234	0.398004	0.38824	0.195871	0.184613	0.393122	0.190242	-2.06643	0.00134598
22154	1.11281	1.4689	0.447109	0.521066	1.29086	0.484088	-2.66657	0.0472331
382450	0.049837	0.0442716	0.0149201	0.0104853	0.0470543	0.0127027	-3.70427	0.0105593
241915	0.00578927	0.00669091	0.00240153	0.00228225	0.00624009	0.00234189	-2.66455	0.0133369
18830	0.0256193	0.0237354	0.0110363	0.00399547	0.0246774	0.00751588	-3.28337	0.0422551
665378	0.0153694	0.0168282	0.00614791	0.00890292	0.0160988	0.00752541	-2.13926	0.0314999
230235	0.117283	0.126392	0.0646456	0.0524242	0.121838	0.0585349	-2.08145	0.0141877
20556	0.0612912	0.0671086	0.0118358	0.00428493	0.0641999	0.00806038	-7.96488	0.00713022
108900	0.1285	0.111076	0.0615463	0.0411353	0.119788	0.0513408	-2.3332	0.0363483
242642	1.95729	1.99225	1.05961	0.898599	1.97477	0.979106	-2.01691	0.00677675
76477	0.0190735	0.0146187	0.00178024	0	0.0168461	0.000890118	-18.9257	0.021861
17344	0.314208	0.319792	0.148633	0.123063	0.317	0.135848	-2.33349	0.00517834
70427	0.0453829	0.0361384	0.0192538	0.0181232	0.0407606	0.0186885	-2.18106	0.041743
76311	0.109292	0.14568	0.0266109	0.0361272	0.127486	0.031369	-4.06406	0.0362141
212503	0.239733	0.177235	0.0764979	0.0581585	0.208484	0.0673282	-3.09653	0.0493241
69478	0.0697866	0.0827779	0.00542798	0.0235811	0.0762822	0.0145045	-5.2592	0.0311259
69617	0.422438	0.353767	0.191992	0.132232	0.388102	0.162112	-2.39404	0.0382527
17681	0.567966	0.576482	0.145104	0.136584	0.572224	0.140844	-4.06282	0.000194907
74396	0.0379527	0.0461721	0.00688787	0.00427477	0.0420624	0.00558132	-7.53628	0.0136873
93747	2.18178	2.185	0.81767	0.875964	2.18339	0.846817	-2.57835	0.000476673
12369	0.102987	0.0779385	0.033926	0.0337761	0.0904629	0.0338511	-2.67238	0.0456219
26448	0.0819879	0.101279	0.0372809	0.0447525	0.0916333	0.0410167	-2.23405	0.0393135
434778	0.134394	0.169983	0.0324406	0.0563735	0.152188	0.0444071	-3.42712	0.0373793
13013	0.0673486	0.0907581	0.00967081	0	0.0790534	0.0048354	-16.3489	0.0279035
70999	0.282556	0.291526	0.122734	0.105758	0.287041	0.114246	-2.51248	0.00307219
71710	0.102227	0.082402	0.0310241	0.0247944	0.0923143	0.0279093	-3.30766	0.0250521
71712	0.0494498	0.0513667	0.00236688	0.0115679	0.0504082	0.0069674	-7.23487	0.0115008
14562	0.653095	0.728018	0.166962	0.236079	0.690556	0.201521	-3.42672	0.0106878
66811	0.0648331	0.0587476	0.0146064	0	0.0617904	0.00730322	-8.46071	0.0204398
74194	0.222838	0.219176	0.032902	0.0357345	0.221007	0.0343182	-6.43994	0.000153702
75579	0.0270999	0.0247267	0.00421564	0.00457856	0.0259133	0.0043971	-5.89327	0.00309804
279185	0.067889	0.0664249	0.0256155	0.0366062	0.0671569	0.0311108	-2.15864	0.0228471
20514	0.141952	0.11021	0.020476	0.0183142	0.126081	0.0193951	-6.50067	0.0215173
18595	0.0211272	0.0219462	0.0075843	0.00658978	0.0215367	0.00708704	-3.03888	0.00198148
319626	0.0026841	0.00293886	0.000835073	0	0.00281148	0.000417537	-6.73349	0.0316798
14433	0.525069	0.537614	0.193381	0.187013	0.531342	0.190197	-2.79364	0.000424946
13809	0.67833	0.584354	0.142097	0.178338	0.631342	0.160218	-3.94053	0.0112343
56490	0.0451092	0.053095	0.0168412	0.00685914	0.0491021	0.0118502	-4.14358	0.0282002
103850	0.0517789	0.0537096	0.0127179	0.0110503	0.0527442	0.0118841	-4.43822	0.000973195
233810	0.0196017	0.0168632	0.00522726	0.00567727	0.0182325	0.00545227	-3.34402	0.0115847
58894	0.00632578	0.00503723	0.00214698	0.00233182	0.00568151	0.0022394	-2.53706	0.0339453
209294	0.0586453	0.0756269	0.00973101	0.0251008	0.0671361	0.0174159	-3.85488	0.0491725
666806	0.146395	0.176944	0.0603341	0.0212003	0.16167	0.0407672	-3.96568	0.0396621
110094	0.0166102	0.0173601	0.00493285	0.00459216	0.0169852	0.0047625	-3.56643	0.0011333
232288	0.240662	0.223322	0.109347	0.0686812	0.231992	0.0890143	-2.60623	0.0230773
20980	0.049403	0.0667519	0.00294323	0.00639322	0.0580774	0.00466822	-12.441	0.026343
70466	0.60259	0.678317	0.219074	0.221919	0.640454	0.220497	-2.90459	0.00804245
72720	0.0502645	0.0402181	0.0198485	0.0166579	0.0452413	0.0182532	-2.47854	0.0360855
50926	1.26844	1.15031	0.537812	0.65729	1.20937	0.597551	-2.02389	0.0183375
105245	0.172629	0.189014	0.0591627	0.0792947	0.180821	0.0692287	-2.61194	0.0132578
13559	0.111033	0.11052	0.0584116	0.0409292	0.110776	0.0496704	-2.23023	0.0198723
17025	0.926657	0.92784	0.455519	0.361904	0.927248	0.408712	-2.26871	0.00805141
225997	0.0120093	0.0107584	0.00560447	0.00387352	0.0113838	0.00473899	-2.40216	0.0248649
14411	0.0124979	0.0152046	0.00259221	0	0.0138512	0.00129611	-10.6868	0.0215585
13829	0.0903584	0.088858	0.0304549	0.0483429	0.0896082	0.0393989	-2.27438	0.0305008
13821	0.0231331	0.0216221	0.00895255	0.00857936	0.0223776	0.00876595	-2.55279	0.00325261
225849	0.0249716	0.0230247	0.00490683	0.0093262	0.0239982	0.00711651	-3.37218	0.019851
